# Supplementary material for: Risk of venous thromboembolism with janus kinase inhibitors in inflammatory immune diseases: a systematic review and meta-analysis
Source: Front Pharmacol. 2023 Jun 7;14:1189389. doi: 10.3389/fphar.2023.1189389 (PMC10282754; doi:10.3389/fphar.2023.1189389)
Supplement: Supplementary file 1 [file DataSheet1.ZIP]

Archive with 22 entries (21 files):
- Figure/
- __MACOSX/._Figure
- Figure/Figure1.Flow diagram.tiff
- __MACOSX/Figure/._Figure1.Flow diagram.tiff
- Figure/Figure4.Drug Subgroup.JAKi VS PBO.tiff
- __MACOSX/Figure/._Figure4.Drug Subgroup.JAKi VS PBO.tiff
- Figure/Figure5.Drug Subgroup.JAKi VS TNFi.tiff
- __MACOSX/Figure/._Figure5.Drug Subgroup.JAKi VS TNFi.tiff
- Figure/Figure S3.PE Forest plot.tiff
- __MACOSX/Figure/._Figure S3.PE Forest plot.tiff
- Figure/Figure3.JAKi VS TNFi-Forest plot.tiff
- __MACOSX/Figure/._Figure3.JAKi VS TNFi-Forest plot.tiff
- Figure/Figure S1 Quality assessment.tiff
- __MACOSX/Figure/._Figure S1 Quality assessment.tiff
- Figure/Figure6.Dose Subgroup.tiff
- __MACOSX/Figure/._Figure6.Dose Subgroup.tiff
- Figure/Table 1.xlsx
- __MACOSX/Figure/._Table 1.xlsx
- Figure/Figure S2.Funnel plots.tiff
- __MACOSX/Figure/._Figure S2.Funnel plots.tiff
- Figure/Figure2.JAKi VS PBO-Forest plot.tiff
- __MACOSX/Figure/._Figure2.JAKi VS PBO-Forest plot.tiff
