# Supplementary material for: Risk of venous thromboembolism with janus kinase inhibitors in inflammatory immune diseases: a systematic review and meta-analysis
Source: Front Pharmacol. 2023 Jun 7;14:1189389. doi: 10.3389/fphar.2023.1189389 (PMC10282754; doi:10.3389/fphar.2023.1189389)
Supplement: Supplementary file 1 [file DataSheet1.ZIP › Figure/Table 1.xlsx]

## Sheet: Sheet1
Table 1.Characteristics of included studies
	References	No. of countries	n	Age mean ± SD years	Female (%)	Disease	Phase of study	Inclusion period	Study duration	Intervention	Outcomes
1	Andrea Rubbert-Roth et al.,2020	28	612	55.3±11.4	502(82.0)	RA	III	2017.5- 2019.9	24 weeks	upadacitinib (15 mg once daily) or intravenous abatacept	PE, DVT
2	Bernard Combe et al.,2021	30	1755	53±12.7	1435 (81.8)	RA	III	2016.8 -2019.6	52 weeks	filgotinib (100mg/200mg once daily) or subcutaneous adalimumab, or placebo	VTE
3	G-R Burmester et al.,2013	13	399	55±11.4	335(84.0)	RA	III	2009.10-2011.3	6 months	tofacitinib (5mg/10mg twice a day) or placebo	PE
4	Mark C Genovese et al.,2018	26	498	57.1±11.5	418(83.8)	RA	III	2016.3-2017.1	24 weeks	upadacitinib 15 mg/30mg once daily or placebo	PE
5	Roy Fleischmann et al.,2019（SELECT-COMPARE ）	41	1629	54 ± 12	1292(79.3)	RA	III	2015.12-2017.6	48 weeks	upadacitinib 15 mg once daily, placebo, or adalimumab	PE, DVT
6	Roy M Fleischmann et al.,2019	Worldwide	1629	54 ± 12	1292(79.3)	RA	III	2015.12-2018.7	48 weeks	upadacitinib 15 mg once daily, placebo or adalimumab (Humira)	PE, DVT
7	Ytterberg SR et al.,2022	30	4362	60.0 (50.0–88.0)	3410 (78.2)	RA	3b-4	2014.3-2020.7	18 months	tofacitinib 5 mg or 10 mg twice daily or a TNF inhibitor.	PE, DVT
8	S Vermeire et al.,2021	Worldwide	522	41.0(17-75)	194(37.2)	UC	III	2018.12-2021.1	16 months	upadacitinib 45 mg once daily or placebo	PE, DVT
9	Vavricka S.R et al.,2022	Worldwide	593	42.7± 14	264（44.5）	UC	III	2012.7-2-2016.5	52 weeks	tofacitinib 5 mg or 10 mg twice daily or placebo	PE, DVT
10	William J Sandborn et al.,2020	28	250	41（18-72）	100（40.0）	UC	2b	2016.10-2018.4	8 weeks	upadacitinib 7.5 mg, 15 mg, 30 mg, or 45 mg once daily or placebo	PE, DVT
11	WJ Sandborn et al.,2022	Worldwide	487	42.9	209（42.9）	UC	III	2012.4-2016.5	52 weeks	tofacitinib 5 mg/10 mg twice daily or placebo	PE, DVT
12	Brian G Feagan et al.,2021	40	1348	42	561(41.6)	UC	2b/III	2016.11-2020.3	58 weeks	filgotinib 100 mg/200 mg once daily , or placebo	PE, DVT
13	Iain B McInnes et al(SELECT-PsA).,2021	45	1704	51.6 ± 12.2	907(53.2)	PsA	III	2017.4-2019.9	56 weeks	upadacitinib 15 mg/30mg once daily or Adalimumab	PE, DVT
14	Iain B McInnes et al.,2021	45	1704	51.6 ± 12.2	907(53.2)	PsA	III	2017.4-2019.9	24 weeks	upadacitinib 15 mg/30mg once daily or Adalimumab	VTE
15	Philip J Mease et al.,2021	17	641	53.4 ±11.8	348(54.3)	PsA	III	2017.5-2019.7	24 weeks	upadacitinib 15 mg/30mg once daily or placebo	PE
16	Daniel J Wallace et al.,2018	11	314	44±12	294(93.6)	SLE	II	2016.3-2017.4	24 weeks	baricitinib 2 mg/4mg once daily or placebo	DVT
